# Supplementary material for: Predicting the Potential Distribution of the Invasive Plant Alternanthera pungens Kunth Under Climate Change Scenarios in China
Source: Ecol Evol. 2026 Feb 24;16(2):e73124. doi: 10.1002/ece3.73124 (PMC12930291; doi:10.1002/ece3.73124)
Supplement: Supplementary file 1 — Data S1: ece373124‐sup‐0001‐Supplementary_Materials.xls. [file ECE3-16-e73124-s001.xls]

## Sheet: Raw data
No.	species	x	y
1	Alternanthera pungens	99.305	28.2419
2	Alternanthera pungens	99.2887	28.2453
3	Alternanthera pungens	98.6828	28.7319
4	Alternanthera pungens	100.615	27.1873
5	Alternanthera pungens	100.587	27.1926
6	Alternanthera pungens	100.851	27.2759
7	Alternanthera pungens	100.542	26.9038
8	Alternanthera pungens	100.211	27.8001
9	Alternanthera pungens	100.213	27.8048
10	Alternanthera pungens	100.214	27.8038
11	Alternanthera pungens	100.212	27.8013
12	Alternanthera pungens	100.213	27.8037
13	Alternanthera pungens	100.212	27.8056
14	Alternanthera pungens	100.244	27.8127
15	Alternanthera pungens	100.244	27.813
16	Alternanthera pungens	103.897	27.7601
17	Alternanthera pungens	103.893	27.7551
18	Alternanthera pungens	103.865	28.0406
19	Alternanthera pungens	99.382	28.178
20	Alternanthera pungens	100.45	26.9833
21	Alternanthera pungens	99.0703	29.5814
22	Alternanthera pungens	103.427	28.0442
23	Alternanthera pungens	99.1	29.6
24	Alternanthera pungens	99.1	30
25	Alternanthera pungens	98.6	28.9
26	Alternanthera pungens	99	29.7
27	Alternanthera pungens	98.4	29.6
28	Alternanthera pungens	99.2	28.4
29	Alternanthera pungens	102.2	27.4
30	Alternanthera pungens	101.5	27.4
31	Alternanthera pungens	101.3	27.9
32	Alternanthera pungens	98.9	28.5
33	Alternanthera pungens	100.2	26.9
34	Alternanthera pungens	102.4	29.2
35	Alternanthera pungens	102.3	27.9
36	Alternanthera pungens	99.8362	25.026
37	Alternanthera pungens	99.4	24.9758
38	Alternanthera pungens	99.828	25.0209
39	Alternanthera pungens	99.8297	25.0197
40	Alternanthera pungens	99.8974	25.1339
41	Alternanthera pungens	98.8652	24.9685
42	Alternanthera pungens	98.9915	25.057
43	Alternanthera pungens	98.9979	25.052
44	Alternanthera pungens	98.9988	25.0489
45	Alternanthera pungens	101.888	24.9883
46	Alternanthera pungens	101.889	24.9876
47	Alternanthera pungens	101.746	25.3699
48	Alternanthera pungens	102.066	25.1159
49	Alternanthera pungens	102.077	25.1462
50	Alternanthera pungens	102.048	24.897
51	Alternanthera pungens	102.305	25.3817
52	Alternanthera pungens	101.719	25.3138
53	Alternanthera pungens	101.723	25.318
54	Alternanthera pungens	100.768	25.1138
55	Alternanthera pungens	100.768	25.1108
56	Alternanthera pungens	100.765	25.1103
57	Alternanthera pungens	100.774	25.1147
58	Alternanthera pungens	100.773	25.1154
59	Alternanthera pungens	101.284	25.099
60	Alternanthera pungens	101.282	25.0895
61	Alternanthera pungens	101.284	25.0826
62	Alternanthera pungens	101.32	25.7432
63	Alternanthera pungens	101.355	25.9033
64	Alternanthera pungens	101.541	25.6652
65	Alternanthera pungens	101.551	25.6662
66	Alternanthera pungens	101.002	25.8788
67	Alternanthera pungens	101.05	25.8845
68	Alternanthera pungens	101.1	25.8521
69	Alternanthera pungens	100.957	26.1181
70	Alternanthera pungens	101.263	25.8075
71	Alternanthera pungens	101.539	24.893
72	Alternanthera pungens	101.963	24.4185
73	Alternanthera pungens	101.789	24.2927
74	Alternanthera pungens	101.839	24.729
75	Alternanthera pungens	101.477	24.555
76	Alternanthera pungens	101.856	24.6047
77	Alternanthera pungens	101.635	24.6836
78	Alternanthera pungens	102.264	26.1
79	Alternanthera pungens	102.257	26.108
80	Alternanthera pungens	102.245	26.1603
81	Alternanthera pungens	102.219	25.8174
82	Alternanthera pungens	102.18	26.0054
83	Alternanthera pungens	100.99	25.4765
84	Alternanthera pungens	101.176	25.5286
85	Alternanthera pungens	101.211	25.5954
86	Alternanthera pungens	101.506	25.5747
87	Alternanthera pungens	101.512	25.5717
88	Alternanthera pungens	101.825	24.7664
89	Alternanthera pungens	101.853	24.83
90	Alternanthera pungens	101.844	24.7857
91	Alternanthera pungens	101.851	25.8029
92	Alternanthera pungens	101.869	25.8194
93	Alternanthera pungens	101.872	25.8087
94	Alternanthera pungens	101.864	25.8194
95	Alternanthera pungens	101.864	25.8036
96	Alternanthera pungens	101.877	25.8173
97	Alternanthera pungens	101.578	26.0878
98	Alternanthera pungens	101.643	26.1426
99	Alternanthera pungens	101.547	25.9876
100	Alternanthera pungens	101.683	26.0663
101	Alternanthera pungens	101.541	26.3492
102	Alternanthera pungens	101.87	25.8223
103	Alternanthera pungens	101.869	25.9047
104	Alternanthera pungens	101.917	26.0719
105	Alternanthera pungens	101.852	25.6191
106	Alternanthera pungens	101.92	25.6501
107	Alternanthera pungens	101.924	25.6439
108	Alternanthera pungens	101.97	25.7422
109	Alternanthera pungens	101.781	25.7567
110	Alternanthera pungens	101.81	25.8602
111	Alternanthera pungens	101.68	25.7176
112	Alternanthera pungens	101.671	25.7081
113	Alternanthera pungens	101.935	25.5064
114	Alternanthera pungens	101.846	25.7179
115	Alternanthera pungens	100.542	25.8372
116	Alternanthera pungens	100.595	25.8077
117	Alternanthera pungens	100.6	25.8138
118	Alternanthera pungens	100.561	25.8401
119	Alternanthera pungens	100.549	25.8394
120	Alternanthera pungens	100.597	25.864
121	Alternanthera pungens	100.626	25.8545
122	Alternanthera pungens	100.628	25.8552
123	Alternanthera pungens	100.608	25.8502
124	Alternanthera pungens	100.558	25.812
125	Alternanthera pungens	100.602	25.8612
126	Alternanthera pungens	100.512	25.8396
127	Alternanthera pungens	100.51	25.843
128	Alternanthera pungens	100.587	25.9215
129	Alternanthera pungens	100.605	25.8107
130	Alternanthera pungens	99.4094	24.8314
131	Alternanthera pungens	100.574	25.822
132	Alternanthera pungens	100.587	25.9012
133	Alternanthera pungens	100.508	25.8475
134	Alternanthera pungens	100.508	25.845
135	Alternanthera pungens	100.628	25.8615
136	Alternanthera pungens	100.603	25.807
137	Alternanthera pungens	100.602	25.8411
138	Alternanthera pungens	100.61	25.8545
139	Alternanthera pungens	100.548	25.8414
140	Alternanthera pungens	100.53	25.8327
141	Alternanthera pungens	100.525	25.8344
142	Alternanthera pungens	100.534	25.8357
143	Alternanthera pungens	100.529	25.8363
144	Alternanthera pungens	100.594	25.8802
145	Alternanthera pungens	100.542	25.8369
146	Alternanthera pungens	100.538	25.8355
147	Alternanthera pungens	100.623	25.8645
148	Alternanthera pungens	100.589	25.9353
149	Alternanthera pungens	100.602	25.9645
150	Alternanthera pungens	100.588	25.9514
151	Alternanthera pungens	100.589	25.9631
152	Alternanthera pungens	99.5305	25.4027
153	Alternanthera pungens	99.5216	25.4537
154	Alternanthera pungens	99.6916	25.2237
155	Alternanthera pungens	99.576	25.3224
156	Alternanthera pungens	99.6097	25.2628
157	Alternanthera pungens	99.5823	25.32
158	Alternanthera pungens	99.6734	25.2294
159	Alternanthera pungens	99.6093	25.2997
160	Alternanthera pungens	99.6496	25.2496
161	Alternanthera pungens	99.5968	25.3145
162	Alternanthera pungens	99.6102	25.2724
163	Alternanthera pungens	99.6519	25.2505
164	Alternanthera pungens	99.6547	25.2384
165	Alternanthera pungens	99.7211	25.2063
166	Alternanthera pungens	99.6335	25.2462
167	Alternanthera pungens	99.6298	25.2589
168	Alternanthera pungens	99.613	25.2895
169	Alternanthera pungens	100.468	25.7896
170	Alternanthera pungens	100.472	25.793
171	Alternanthera pungens	100.464	25.7956
172	Alternanthera pungens	100.416	25.9382
173	Alternanthera pungens	100.413	25.9413
174	Alternanthera pungens	100.576	25.8664
175	Alternanthera pungens	100.594	25.8327
176	Alternanthera pungens	100.581	25.7994
177	Alternanthera pungens	100.864	25.9258
178	Alternanthera pungens	100.598	25.9278
179	Alternanthera pungens	100.788	26.0265
180	Alternanthera pungens	100.624	25.6182
181	Alternanthera pungens	100.634	25.6434
182	Alternanthera pungens	100.768	26.1634
183	Alternanthera pungens	100.77	26.1612
184	Alternanthera pungens	100.594	25.7442
185	Alternanthera pungens	100.661	25.1242
186	Alternanthera pungens	100.432	25.4289
187	Alternanthera pungens	100.59	25.2094
188	Alternanthera pungens	100.491	25.344
189	Alternanthera pungens	100.706	24.9552
190	Alternanthera pungens	100.466	25.3821
191	Alternanthera pungens	100.545	25.2707
192	Alternanthera pungens	100.534	25.0477
193	Alternanthera pungens	100.389	24.9331
194	Alternanthera pungens	100.16	25.7084
195	Alternanthera pungens	100.315	25.5884
196	Alternanthera pungens	100.233	25.8337
197	Alternanthera pungens	100.23	25.8351
198	Alternanthera pungens	100.127	25.7978
199	Alternanthera pungens	100.138	25.8546
200	Alternanthera pungens	100.142	25.8546
201	Alternanthera pungens	100.319	25.2438
202	Alternanthera pungens	100.311	25.2471
203	Alternanthera pungens	100.096	25.0424
204	Alternanthera pungens	100.213	24.9709
205	Alternanthera pungens	100.751	25.5801
206	Alternanthera pungens	100.758	25.4926
207	Alternanthera pungens	100.76	25.6885
208	Alternanthera pungens	100.611	25.4635
209	Alternanthera pungens	100.617	25.4681
210	Alternanthera pungens	100.777	25.43
211	Alternanthera pungens	100.571	25.4649
212	Alternanthera pungens	99.6919	25.6523
213	Alternanthera pungens	99.6871	25.6532
214	Alternanthera pungens	99.9203	25.2802
215	Alternanthera pungens	99.9224	25.2783
216	Alternanthera pungens	99.9188	25.277
217	Alternanthera pungens	99.8866	25.3849
218	Alternanthera pungens	99.8859	25.3869
219	Alternanthera pungens	99.9723	25.4224
220	Alternanthera pungens	99.9716	25.4241
221	Alternanthera pungens	99.5817	25.2625
222	Alternanthera pungens	99.5808	25.2655
223	Alternanthera pungens	99.5833	25.26
224	Alternanthera pungens	99.7883	25.3324
225	Alternanthera pungens	99.3952	25.3178
226	Alternanthera pungens	99.7465	25.1496
227	Alternanthera pungens	99.749	25.1423
228	Alternanthera pungens	99.4409	26.1961
229	Alternanthera pungens	99.4403	26.2023
230	Alternanthera pungens	99.3183	26.0668
231	Alternanthera pungens	99.4484	26.0716
232	Alternanthera pungens	102.952	23.1817
233	Alternanthera pungens	102.408	23.7634
234	Alternanthera pungens	102.531	23.6755
235	Alternanthera pungens	102.626	23.6527
236	Alternanthera pungens	102.524	23.6744
237	Alternanthera pungens	102.524	23.6744
238	Alternanthera pungens	102.531	23.6742
239	Alternanthera pungens	103.055	23.251
240	Alternanthera pungens	101.868	23.2619
241	Alternanthera pungens	102.387	23.3706
242	Alternanthera pungens	102.536	23.2953
243	Alternanthera pungens	103.031	23.6404
244	Alternanthera pungens	103.284	23.6969
245	Alternanthera pungens	103.636	23.7795
246	Alternanthera pungens	103.472	24.255
247	Alternanthera pungens	102.666	23.6602
248	Alternanthera pungens	102.498	23.6937
249	Alternanthera pungens	102.852	24.8314
250	Alternanthera pungens	103.175	26.0788
251	Alternanthera pungens	103.174	26.0763
252	Alternanthera pungens	102.836	26.2446
253	Alternanthera pungens	103.174	26.0794
254	Alternanthera pungens	103.182	26.0721
255	Alternanthera pungens	103.176	26.0738
256	Alternanthera pungens	103.182	26.0712
257	Alternanthera pungens	103.176	26.0769
258	Alternanthera pungens	103.078	26.1822
259	Alternanthera pungens	103.19	26.0674
260	Alternanthera pungens	103.182	26.0687
261	Alternanthera pungens	103.219	26.0684
262	Alternanthera pungens	103.211	26.0831
263	Alternanthera pungens	103.043	26.3752
264	Alternanthera pungens	103.048	26.3782
265	Alternanthera pungens	103.044	26.3715
266	Alternanthera pungens	103.102	26.0289
267	Alternanthera pungens	103.106	26.0324
268	Alternanthera pungens	102.93	26.3344
269	Alternanthera pungens	102.747	25.1502
270	Alternanthera pungens	102.741	25.1535
271	Alternanthera pungens	102.751	25.1684
272	Alternanthera pungens	102.702	25.0302
273	Alternanthera pungens	102.695	25.0276
274	Alternanthera pungens	102.717	25.0301
275	Alternanthera pungens	103.132	25.8506
276	Alternanthera pungens	103.135	25.8525
277	Alternanthera pungens	103.132	25.844
278	Alternanthera pungens	103.133	25.8559
279	Alternanthera pungens	103.197	24.989
280	Alternanthera pungens	103.193	24.9774
281	Alternanthera pungens	103.216	25.0169
282	Alternanthera pungens	103.187	24.9621
283	Alternanthera pungens	103.177	24.9799
284	Alternanthera pungens	100.369	26.875
285	Alternanthera pungens	100.403	26.6726
286	Alternanthera pungens	100.407	26.6337
287	Alternanthera pungens	100.356	26.634
288	Alternanthera pungens	100.408	26.6428
289	Alternanthera pungens	100.408	26.6428
290	Alternanthera pungens	100.408	26.6428
291	Alternanthera pungens	100.394	26.6939
292	Alternanthera pungens	101.369	26.5851
293	Alternanthera pungens	101.369	26.5867
294	Alternanthera pungens	101.441	26.6165
295	Alternanthera pungens	101.408	26.6217
296	Alternanthera pungens	101.297	26.6046
297	Alternanthera pungens	100.683	26.4657
298	Alternanthera pungens	100.687	26.4574
299	Alternanthera pungens	100.902	26.3617
300	Alternanthera pungens	100.903	26.3595
301	Alternanthera pungens	100.903	26.3613
302	Alternanthera pungens	100.594	26.0085
303	Alternanthera pungens	100.59	26.0054
304	Alternanthera pungens	100.632	26.3067
305	Alternanthera pungens	100.634	26.3213
306	Alternanthera pungens	100.635	26.3713
307	Alternanthera pungens	100.612	26.26
308	Alternanthera pungens	100.62	26.2854
309	Alternanthera pungens	100.61	26.2699
310	Alternanthera pungens	100.635	26.3722
311	Alternanthera pungens	100.632	26.3048
312	Alternanthera pungens	100.642	26.4718
313	Alternanthera pungens	100.627	26.2983
314	Alternanthera pungens	100.618	26.28
315	Alternanthera pungens	101.039	26.4705
316	Alternanthera pungens	101.029	26.462
317	Alternanthera pungens	100.662	26.753
318	Alternanthera pungens	100.663	26.75
319	Alternanthera pungens	100.57	26.6254
320	Alternanthera pungens	100.588	26.2309
321	Alternanthera pungens	100.583	26.2266
322	Alternanthera pungens	100.76	26.7042
323	Alternanthera pungens	99.8395	23.469
324	Alternanthera pungens	99.2843	26.4928
325	Alternanthera pungens	99.1632	26.7395
326	Alternanthera pungens	99.139	26.2044
327	Alternanthera pungens	99.1615	26.4753
328	Alternanthera pungens	99.2029	26.8729
329	Alternanthera pungens	100.851	24.4554
330	Alternanthera pungens	100.72	23.5098
331	Alternanthera pungens	100.712	23.4904
332	Alternanthera pungens	100.4	23.4166
333	Alternanthera pungens	100.992	22.7973
334	Alternanthera pungens	103.16	26.5176
335	Alternanthera pungens	103.678	24.9563
336	Alternanthera pungens	103.837	25.4264
337	Alternanthera pungens	100.908	22.0891
338	Alternanthera pungens	100.794	22.0019
339	Alternanthera pungens	102.117	24.4381
340	Alternanthera pungens	102.118	24.4322
341	Alternanthera pungens	102.233	24.4066
342	Alternanthera pungens	102.206	24.0838
343	Alternanthera pungens	102.556	24.4327
344	Alternanthera pungens	102.551	24.4278
345	Alternanthera pungens	102.54	24.3962
346	Alternanthera pungens	102.525	24.324
347	Alternanthera pungens	102.565	24.3954
348	Alternanthera pungens	102.622	24.4456
349	Alternanthera pungens	102.504	24.2599
350	Alternanthera pungens	102.531	24.3453
351	Alternanthera pungens	102.244	24.2819
352	Alternanthera pungens	102.235	24.2749
353	Alternanthera pungens	102.235	24.2749
354	Alternanthera pungens	102.256	24.2687
355	Alternanthera pungens	102.213	24.2843
356	Alternanthera pungens	102.255	24.2745
357	Alternanthera pungens	102.194	24.0883
358	Alternanthera pungens	102.187	24.2066
359	Alternanthera pungens	102.184	24.0724
360	Alternanthera pungens	101.575	24.0551
361	Alternanthera pungens	101.578	24.0546
362	Alternanthera pungens	102.181	24.4694
363	Alternanthera pungens	102.081	24.5235
364	Alternanthera pungens	102.05	24.5192
365	Alternanthera pungens	102.209	24.5185
366	Alternanthera pungens	102.162	24.4778
367	Alternanthera pungens	101.986	23.611
368	Alternanthera pungens	101.995	23.6165
369	Alternanthera pungens	101.994	23.6096
370	Alternanthera pungens	101.958	23.6097
371	Alternanthera pungens	101.947	23.6097
372	Alternanthera pungens	101.941	23.6099
373	Alternanthera pungens	101.586	24.0471
374	Alternanthera pungens	102.181	24.6817
375	Alternanthera pungens	101.972	24.68
376	Alternanthera pungens	101.971	24.6811
377	Alternanthera pungens	102.189	24.6197
378	Alternanthera pungens	102.191	24.6181
379	Alternanthera pungens	102.163	24.507
380	Alternanthera pungens	102.167	24.5071
381	Alternanthera pungens	102.167	24.5086
382	Alternanthera pungens	102.041	24.7168
383	Alternanthera pungens	102.041	24.718
384	Alternanthera pungens	102.046	24.7208
385	Alternanthera pungens	102.043	24.7172
386	Alternanthera pungens	102.141	24.8624
387	Alternanthera pungens	102.142	24.8637
388	Alternanthera pungens	102.141	24.8672
389	Alternanthera pungens	102.007	23.6997
390	Alternanthera pungens	101.882	25.9612
391	Alternanthera pungens	99.4126	24.171
392	Alternanthera pungens	101.444	24.1417
393	Alternanthera pungens	100.677	26.4465
394	Alternanthera pungens	100.52	25.0512
395	Alternanthera pungens	99.3743	26.2882
396	Alternanthera pungens	100.584	25.1214
397	Alternanthera pungens	102.059	23.7133
398	Alternanthera pungens	102.003	23.6005
399	Alternanthera pungens	101.586	26.6222
400	Alternanthera pungens	102.883	23.2
401	Alternanthera pungens	98.85	25.9
402	Alternanthera pungens	118.71	24.6834
403	Alternanthera pungens	101.926	26.3712
404	Alternanthera pungens	118.1	24.5
405	Alternanthera pungens	102.8	23.2
406	Alternanthera pungens	120.4	23.1
407	Alternanthera pungens	120.2	23.8
408	Alternanthera pungens	120.6	23.9
409	Alternanthera pungens	120.3	23.8
410	Alternanthera pungens	120.3	23.7
411	Alternanthera pungens	98.9	24.9
412	Alternanthera pungens	98.8	26
413	Alternanthera pungens	102.3	26.7
414	Alternanthera pungens	98.9	25.9
415	Alternanthera pungens	101.9	25.7
416	Alternanthera pungens	103.1	22.8
417	Alternanthera pungens	117.8	24.5
418	Alternanthera pungens	109.893	18.6708
